# Supplementary material for: Effects of Regular Water Replenishment on Enzyme Activities and Fungal Metabolic Function of Sheep Manure Composting on the Qinghai–Tibet Plateau
Source: Int J Environ Res Public Health. 2022 Sep 25;19(19):12143. doi: 10.3390/ijerph191912143 (PMC9566448; doi:10.3390/ijerph191912143)
Supplement: Supplementary file 1 [file ijerph-19-12143-s001.zip]

Archive with 3 entries (3 files):
- Figure S1 Changes in temperature during composting.tif
- Table S1 Changes in physicochemcal indicators.pdf
- Table S2 Fungal top 37 metabolic pathways and its corresponding functions.pdf
